# Supplementary material for: Omicron Waves in Argentina: Dynamics of SARS-CoV-2 Lineages BA.1, BA.2 and the Emerging BA.2.12.1 and BA.4/BA.5
Source: Viruses. 2023 Jan 22;15(2):312. doi: 10.3390/v15020312 (PMC9965068; doi:10.3390/v15020312)
Supplement: Supplementary file 1 [file viruses-15-00312-s001.zip]

Archive with 1 entries (1 files):
- viruses-2163321-supplementary.pdf
